# Supplementary material for: Energy-Efficient and Effective MCF-7 Cell Ablation and Electrothermal Therapy Enabled by M13–WS2–PEG Nanostructures
Source: Materials (Basel). 2024 Sep 20;17(18):4624. doi: 10.3390/ma17184624 (PMC11433225; doi:10.3390/ma17184624)
Supplement: Supplementary file 1 [file materials-17-04624-s001.zip]

Archive with 1 entries (1 files):
- materials-3139242-supplementary.pdf
